# Supplementary material for: Antioxidant and Cytoprotective Effects of Chilean Macroalgae Against Oxidative Stress-Induced Damage in Gastric Epithelial Cells
Source: Nutrients. 2026 Jun 10;18(12):1878. doi: 10.3390/nu18121878 (PMC13304658; doi:10.3390/nu18121878)
Supplement: Supplementary file 1 [file nutrients-18-01878-s001.zip]

Archive with 1 entries (1 files):
- nutrients-4301810-supplementary.pdf
